# Supplementary material for: Octacalcium Phosphate-Laden Hydrogels on 3D-Printed Titanium Biomaterials Improve Corrosion Resistance in Simulated Biological Media
Source: Int J Mol Sci. 2023 Aug 24;24(17):13135. doi: 10.3390/ijms241713135 (PMC10487990; doi:10.3390/ijms241713135)
Supplement: Supplementary file 1 [file ijms-24-13135-s001.zip]

Archive with 1 entries (1 files):
- ijms-2544952-supplementary.pdf
